# Supplementary material for: Oxidative Stress and DNA Damage in Pagrus major by the Dinoflagellate Karenia mikimotoi
Source: Toxins (Basel). 2023 Oct 19;15(10):620. doi: 10.3390/toxins15100620 (PMC10611101; doi:10.3390/toxins15100620)
Supplement: Supplementary file 1 [file toxins-15-00620-s001.zip]

Archive with 1 entries (1 files):
- toxins-2271478-supplementary.pdf
